# Supplementary material for: The gut fungal and bacterial microbiota in pediatric patients with inflammatory bowel disease introduced to treatment with anti-tumor necrosis factor-α
Source: Sci Rep. 2022 Apr 22;12:6654. doi: 10.1038/s41598-022-10548-7 (PMC9033777; doi:10.1038/s41598-022-10548-7)
Supplement: Supplementary file 2 — Supplementary Information 2. [file 41598_2022_10548_MOESM2_ESM.xlsx]

## Sheet: Supplementary Table 1
The prevalence of fungal genera across all samples
Fungal genus	Prevalence (%)
Candida	64.4
Saccharomyces	50.9
uncultured fungus	20.3
Cladosporium	13.6
uncultured Saccharomyces	10.2
uncultured Cladosporium	6.8
uncultured Penicillium	6.8
Geotrichum	6.8
Metschnikowia	6.8
Sporobolomyces	6.8
Epicoccum	5.1
uncultured Ascomycota	5.1
Malassezia	5.1
Podosphaera	3.4
Botrytis	3.4
uncultured Galactomyces	3.4
Kazachstania	3.4
uncultured Pichia	3.4
Trametes	3.4
uncultured Malassezia	3.4
Neocucurbitaria	1.7
Alternaria	1.7
Penicillium	1.7
Monilinia	1.7
Yarrowia	1.7
uncultured Candida	1.7
Pichia	1.7
Fusarium	1.7
Arthrinium	1.7
Skeletocutis	1.7
Peniophora	1.7
OS.fungal sp.	1.7
fungal sp. 16 GM 17-33	1.7

## Sheet: Supplementary Table 2
Differences in the fecal bacterial microbiota between responders (R) and non-responders (NR) to infliximab (IFX) at baseline
taxon	Fold change NR/R	p FDR
Firmicutes_Bacilli	0.863143	8.01807e-22
Firmicutes_Bacilli_Lactobacillales	0.861626	3.06028e-22
Firmicutes_Clostridia	0.815275	0
Firmicutes_Clostridia_Clostridiales	0.815275	0
Firmicutes_Clostridia_Clostridiales_Lachnospiraceae_Anaerostipes	2.26926	0
Firmicutes_Clostridia_Clostridiales_Lachnospiraceae_Anaerostipes_LachnospiraceaeAnaerostipesbacterium	2.25717	0
Firmicutes_Clostridia_Clostridiales_Ruminococcaceae	0.631681	0
Firmicutes_Clostridia_Clostridiales_Ruminococcaceae_Faecalibacterium	0.727793	0
Firmicutes_Clostridia_Clostridiales_Ruminococcaceae_Faecalibacterium_RuminococcaceaeFaecalibacteriumbacterium.FJ512315.1.1355	0.772736	5.98916e-256
Firmicutes_Clostridia_Clostridiales_Ruminococcaceae_Subdoligranulum	0.583384	0
Firmicutes_Negativicutes_Selenomonadales_Veillonellaceae_Dialister	1.28742	3.33178e-34
Firmicutes_Negativicutes_Selenomonadales_Veillonellaceae_Dialister_VeillonellaceaeDialisterorganism	0.727017	9.80188e-44
Proteobacteria_Gammaproteobacteria	4.41879	0

## Sheet: Supplementary Table 3
Differences in the fecal bacterial microbiota between responders (R) and non-responders (NR) to infliximab (IFX) at week 6 of treatment
taxon	Fold change NR/R	p FDR
Actinobacteria	0.649405	0.0408534
Actinobacteria_Actinobacteria	0.508189	0.0483713
Actinobacteria_Actinobacteria_Bifidobacteriales	0.491209	0.0483713
Actinobacteria_Actinobacteria_Bifidobacteriales_Bifidobacteriaceae	0.491209	0.0483713
Actinobacteria_Actinobacteria_Bifidobacteriales_Bifidobacteriaceae_Bifidobacterium	0.491209	0.0483713
Actinobacteria_Actinobacteria_Bifidobacteriales_Bifidobacteriaceae_Bifidobacterium_BifidobacteriaceaeBifidobacteriumbacterium	0.30811	0
Firmicutes_Clostridia_Clostridiales_Lachnospiraceae	4.02553	0.000557247
Firmicutes_Clostridia_Clostridiales_Lachnospiraceae_Blautia	5.58193	0.000557247
Firmicutes_Clostridia_Clostridiales_Lachnospiraceae_Blautia_LachnospiraceaeBlautiabacterium	5.35708	0.00475333
Firmicutes_Clostridia_Clostridiales_Lachnospiraceae_Blautia_LachnospiraceaeBlautiaorganism	4.41872	0.00315743
Firmicutes_Clostridia_Clostridiales_Lachnospiraceae_Coprococcus	4.97336	0.0240804
Firmicutes_Clostridia_Clostridiales_Lachnospiraceae_Coprococcus_LachnospiraceaeCoprococcusbacterium	6.29494	0.0160582
Firmicutes_Clostridia_Clostridiales_Lachnospiraceae_LachnospiraceaeIncertaeSedis	4.65146	0.00315743
Firmicutes_Clostridia_Clostridiales_Lachnospiraceae_LachnospiraceaeIncertaeSedis_LachnospiraceaeLachnospiraceaeIncertaeSedisbacterium	3.96762	0.00944604
Firmicutes_Clostridia_Clostridiales_Lachnospiraceae_LachnospiraceaeIncertaeSedis_LachnospiraceaeLachnospiraceaeIncertaeSedisRuminococcussp.	2.85917	3.77276e-173
Firmicutes_Clostridia_Clostridiales_Ruminococcaceae_Faecalibacterium_RuminococcaceaeFaecalibacteriumbacterium	0.191533	0
Firmicutes_Clostridia_Clostridiales_Ruminococcaceae_Faecalibacterium_RuminococcaceaeFaecalibacteriumbacterium.FJ512315.1.1355	12.0541	0.00442161
Firmicutes_Erysipelotrichia	0.302759	0.0240804
Firmicutes_Erysipelotrichia_Erysipelotrichales	0.302759	0.0240804
Firmicutes_Erysipelotrichia_Erysipelotrichales_Erysipelotrichaceae	0.302759	0.0240804
Firmicutes_Negativicutes_Selenomonadales_Veillonellaceae_Dialister	10.6348	0.0483713

## Sheet: Supplementary Table 4
Differences in the fecal bacterial microbiota between patients with diagnosis made less than a year ago and patients with an IBD diagnosis for over a year*
Taxon	Fold change >1 year/<1 year	p FDR
Bacteroidetes_Bacteroidia_Bacteroidales_Bacteroidaceae_Bacteroides_BacteroidaceaeBacteroidesorganism	1.4697135855469	5.34253e-152
Firmicutes_Clostridia	0.813884672544898	0
Firmicutes_Clostridia_Clostridiales	0.813884672544898	0
Firmicutes_Clostridia_Clostridiales_Lachnospiraceae	0.621870095315129	0
Firmicutes_Clostridia_Clostridiales_Lachnospiraceae_LachnospiraceaeIncertaeSedis_LachnospiraceaeLachnospiraceaeIncertaeSedisorganism	0.57869351394613	3.30726e-86
Firmicutes_Clostridia_Clostridiales_Ruminococcaceae_Faecalibacterium	1.11004530515823	8.48743e-46
Firmicutes_Clostridia_Clostridiales_Ruminococcaceae_Subdoligranulum	1.25899457152148	1.15933e-37
Firmicutes_Negativicutes_Selenomonadales_Veillonellaceae_Dialister_VeillonellaceaeDialisterorganism	1.22462840185273	3.5247e-09
*
>1 year = IBD diagnosis made over a year ago
<1 year = IBD diagnosis made less than a year ago

## Sheet: Supplementary Table 5
Differences in the fecal bacterial microbiota between below 12 years to patients over 12 years*
Taxon	Fold change older/younger	p FDR
Firmicutes_Bacilli	0.353371583727533	0
Firmicutes_Bacilli_Lactobacillales	0.353668458058731	0
Firmicutes_Clostridia	1.09035618376471	5.03888e-123
Firmicutes_Clostridia_Clostridiales	1.09035618376471	5.03888e-123
Firmicutes_Clostridia_Clostridiales_Ruminococcaceae_Faecalibacterium_RuminococcaceaeFaecalibacteriumbacterium.FJ512315.1.1355	1.31964571092093	3.58365e-218
Firmicutes_Negativicutes_Selenomonadales_Veillonellaceae_Dialister	0.548765909243541	4.41996e-225
Firmicutes_Negativicutes_Selenomonadales_Veillonellaceae_Dialister_VeillonellaceaeDialisterorganism	0.574878021892657	3.65223e-142
*
older = patients over 12 years of age
younger = patients below 12 years of age

## Sheet: Supplementary Table 6
Differences in the fecal bacterial microbiota between sexes*
Taxon	Fold change females/males	p FDR
Firmicutes_Bacilli	0.486140779043582	0
Firmicutes_Bacilli_Lactobacillales	0.486176001334033	0
Firmicutes_Clostridia	0.929545902353854	8.65676e-96
Firmicutes_Clostridia_Clostridiales	0.929545902353854	8.65676e-96
Firmicutes_Clostridia_Clostridiales_Ruminococcaceae_Faecalibacterium	2.14710182180513	0
Firmicutes_Clostridia_Clostridiales_Ruminococcaceae_Faecalibacterium_RuminococcaceaeFaecalibacteriumbacterium.FJ512315.1.1355	1.86203712710873	0
Firmicutes_Negativicutes_Selenomonadales_Veillonellaceae_Dialister	0.824470227941154	2.12055e-23
Firmicutes_Negativicutes_Selenomonadales_Veillonellaceae_Dialister_VeillonellaceaeDialisterorganism	0.878624783182191	2.66439e-08
*comparing males to females

## Sheet: Supplementary Table 7
Differences in the fecal bacterial microbiota between patients who received antibiotics one month prior to the study and those who did not receive antibiotics*
taxon	Fold change no antibiotics/antibiotics	p FDR
Firmicutes_Bacilli	0.332950059423605	0
Firmicutes_Bacilli_Lactobacillales	0.332187479369776	0
Firmicutes_Clostridia	1.16579882932061	0
Firmicutes_Clostridia_Clostridiales	1.16579882932061	0
Firmicutes_Clostridia_Clostridiales_Ruminococcaceae_Faecalibacterium	3.54017130300135	0
Firmicutes_Clostridia_Clostridiales_Ruminococcaceae_Faecalibacterium_RuminococcaceaeFaecalibacteriumbacterium.FJ512315.1.1355	4.20673244493661	0
Firmicutes_Negativicutes_Selenomonadales_Veillonellaceae_Dialister_VeillonellaceaeDialisterorganism	0.486623134440949	2.14407e-196
*
no antibiotics = patients who did not receive antibiotics during the month prior to sample
antibiotics = patients who received antibiotics during the month prior to sample

## Sheet: Supplementary Table 8
						Spearman correlations between fungal and bacterial taxa at baseline, non-responders (to infliximab)
		Spearman correlations													p values
	Bacterial genera	Botrytis	Candida	Metschnikowia	Monilinia	uncultured fungus	Penicillium	Peniophora	Podosphaera	Saccharomyces	uncultured Candida	uncultured Cladosporium	uncultured Penicillium	uncultured Saccharomyces	Botrytis	Candida	Metschnikowia	Monilinia	uncultured fungus	Penicillium	Peniophora	Podosphaera	Saccharomyces	uncultured Candida	uncultured Cladosporium	uncultured Penicillium	uncultured Saccharomyces
	Akkermansia	-0.0786214	0.442123	-0.262071	0	0.333466	0.46291	0.231455	0.231455	-0.351009	0.46291	-0.550298	0.157243	-0.154303	0.798488	0.130354	0.387057	1	0.265521	0.111173	0.446742	0.446742	0.239614	0.111173	0.0513367	0.607929	0.614737
	Alistipes	-0.51894	0.0616217	-0.239511	0	-0.418973	-0.117517	-0.35255	-0.35255	0.260255	-0.117517	-0.364587	0.17298	-0.117517	0.0691882	0.841495	0.430621	1	0.154161	0.702203	0.237413	0.237413	0.390476	0.702203	0.220651	0.571983	0.702203
	Anaerostipes	0.0524864	-0.247409	-0.19245	-0.309031	0.0792365	0.154516	0	0	-0.184115	0.154516	-0.403212	0.437387	-0.115887	0.864782	0.415102	0.528757	0.304237	0.796941	0.614244	1	1	0.547086	0.614244	0.171887	0.135012	0.706167
	Anaerotruncus	0.104973	0.241621	-0.262432	0	0.0282988	0.0772579	0.463547	0.463547	-0.358466	0.0772579	0.154564	-0.122468	-0.0772579	0.732883	0.426446	0.38638	1	0.926882	0.80192	0.110617	0.110617	0.229082	0.80192	0.614131	0.690203	0.80192
	Bacteroides	0.628971	0.196499	0.200921	-0.0771517	0.474766	0.154303	0.46291	0.46291	-0.0557157	0.154303	0.161063	-0.0349428	-0.385758	0.0212831	0.519951	0.510408	0.802187	0.101135	0.614737	0.111173	0.111173	0.856538	0.614737	0.599124	0.909772	0.192978
	Barnesiella	0.325918	0.266613	-0.105703	-0.233387	0.572763	0.466773	0.311182	0.311182	-0.252813	0.466773	-0.270678	0.0792775	0	0.277154	0.378576	0.731086	0.44285	0.0407622	0.107831	0.300708	0.300708	0.404648	0.107831	0.371069	0.796838	1
	Bifidobacterium	0.00873571	-0.488358	0.375635	0.0771517	-0.107387	-0.308607	-0.385758	-0.385758	0.119789	-0.308607	0.4899	-0.349428	0.308607	0.977404	0.0904081	0.205922	0.802187	0.726947	0.304937	0.192978	0.192978	0.696689	0.304937	0.0892426	0.241883	0.304937
	Blautia	0.401843	0.274521	0.0960928	-0.0771517	0.683889	0.385758	0.308607	0.308607	-0.103074	0.385758	-0.335548	0.0436785	0	0.173485	0.364047	0.754828	0.802187	0.00994517	0.192978	0.304937	0.304937	0.73756	0.192978	0.262364	0.887331	1
	Butyricicoccus	0.337089	0.14085	-0.252817	-0.35255	0.278359	0.235034	0.391723	0.391723	-0.352193	0.235034	-0.473623	0.133062	-0.156689	0.260041	0.646256	0.40464	0.237413	0.357104	0.439544	0.185596	0.185596	0.237923	0.439544	0.102075	0.664757	0.609209
	Clostridium	-0.202316	0.484472	-0.079167	0.233061	-0.159353	-0.388435	0.0776871	0.0776871	-0.0659203	-0.388435	-0.388558	-0.0967596	-0.194218	0.507416	0.0933906	0.797116	0.443504	0.603058	0.189642	0.800839	0.800839	0.830577	0.189642	0.18949	0.753173	0.524905
	Collinsella	0.193255	0.604262	0.0644184	0.325102	0.0774029	0.162551	0.487652	0.487652	-0.366836	0.162551	-0.342878	-0.0644184	-0.284464	0.527001	0.0287173	0.834389	0.278431	0.801555	0.595709	0.0909446	0.0909446	0.217603	0.595709	0.251424	0.834389	0.346209
	Coprococcus	-0.515407	-0.0260072	-0.270807	-0.0771517	-0.124343	0	-0.385758	-0.385758	-0.0473584	0	0.00671096	0.104828	0.231455	0.0714409	0.93279	0.370833	0.802187	0.685676	1	0.192978	0.192978	0.8779	1	0.982641	0.733238	0.446742
	Dialister	-0.419891	0.219919	0.00874773	0.309031	0.107535	0.154516	-0.231774	-0.231774	-0.334754	0.154516	-0.188165	-0.113721	0.463547	0.153166	0.470328	0.977373	0.304237	0.726584	0.614244	0.446099	0.446099	0.263565	0.614244	0.538146	0.711446	0.110617
	Dorea	0.00873571	0.381439	-0.297014	-0.308607	-0.0113039	0.308607	0.0771517	0.0771517	-0.119789	0.308607	-0.194618	0.349428	0	0.977404	0.198437	0.324391	0.304937	0.970763	0.304937	0.802187	0.802187	0.696689	0.304937	0.524035	0.241883	1
	Eggerthella	0.305971	0.340848	0.0224979	-0.0397392	0.483261	-0.0397392	0.317914	0.317914	-0.0172188	-0.0397392	-0.200487	-0.247477	-0.317914	0.3093	0.254427	0.941844	0.897442	0.0943342	0.897442	0.289811	0.289811	0.955477	0.897442	0.511342	0.414969	0.289811
	Enterobacter	0.30575	0.260072	0.2446	0.308607	0.152603	0.231455	0.385758	0.385758	0	0.231455	0.194618	-0.0786214	-0.154303	0.309669	0.390821	0.420588	0.304937	0.618688	0.446742	0.192978	0.192978	1	0.446742	0.524035	0.798488	0.614737
	Enterococcus	-0.0960928	-0.173381	-0.218393	-0.0771517	0.0734756	0.308607	0.0771517	0.0771517	0.147647	0.308607	-0.375814	0.559085	0.385758	0.754828	0.571077	0.473492	0.802187	0.811456	0.304937	0.802187	0.802187	0.63026	0.304937	0.20569	0.0469913	0.192978
	Faecalibacterium	-0.462992	0.124257	-0.0960928	0.0771517	0.107387	0.231455	-0.385758	-0.385758	-0.119789	0.231455	-0.147641	0.0786214	0.154303	0.111101	0.685885	0.754828	0.802187	0.726947	0.446742	0.192978	0.192978	0.696689	0.446742	0.630273	0.798488	0.614737
	Flavonifractor	-0.197981	-0.129492	-0.197981	-0.317914	-0.291121	0.158957	-0.317914	-0.317914	0.324287	0.158957	0.110613	0.31497	0.47687	0.516744	0.673295	0.516744	0.289811	0.334538	0.603973	0.289811	0.289811	0.279707	0.603973	0.719039	0.294547	0.0994202
	Fusobacterium	0.192961	0.455927	-0.418083	-0.284031	0.362646	0.243455	0.486911	0.486911	-0.0879066	0.243455	-0.44824	0	-0.284031	0.527642	0.117389	0.155129	0.346975	0.223304	0.422834	0.0915111	0.0915111	0.775209	0.422834	0.124496	1	0.346975
	Haemophilus	-0.0960928	-0.234065	0.393107	0.231455	0.129995	-0.0771517	-0.385758	-0.385758	-0.103074	-0.0771517	0.456345	-0.218393	-0.154303	0.754828	0.441487	0.183909	0.446742	0.67209	0.802187	0.192978	0.192978	0.73756	0.802187	0.117011	0.473492	0.614737
	IncertaeSedis	-0.0786214	0.260072	-0.200921	0.0771517	-0.135647	0.308607	0.231455	0.231455	-0.245149	0.308607	-0.711361	0.559085	-0.308607	0.798488	0.390821	0.510408	0.802187	0.658594	0.304937	0.446742	0.446742	0.419512	0.304937	0.00639891	0.0469913	0.304937
	Klebsiella	-0.230386	-0.383002	-0.230386	-0.156517	-0.149059	-0.156517	-0.156517	-0.156517	-0.391837	-0.156517	0.12253	-0.230386	0.626067	0.448902	0.19645	0.448902	0.609608	0.626954	0.609608	0.609608	0.609608	0.185457	0.609608	0.690054	0.448902	0.022073
	Lachnospira	0.307872	0.416093	-0.307872	-0.388435	0.406921	-0.155374	0.388435	0.388435	0	-0.155374	-0.283816	-0.387039	-0.0776871	0.306151	0.157307	0.306151	0.189642	0.167603	0.612254	0.189642	0.189642	1	0.612254	0.347356	0.191378	0.800839
	Lactobacillus	-0.0597261	0.0683891	0.229716	0.0811518	-0.145653	-0.284031	-0.284031	-0.284031	-0.0439533	-0.284031	0.70589	-0.418083	0.162304	0.846318	0.824319	0.45026	0.792128	0.634937	0.346975	0.346975	0.346975	0.886626	0.346975	0.00701247	0.155129	0.596276
	Morganella	0.281091	-0.0232456	0.527046	0.465475	0.0909326	-0.310316	0.155158	0.155158	-0.212893	-0.310316	0.114718	-0.19325	-0.310316	0.352205	0.939915	0.0642095	0.108947	0.767659	0.302126	0.612754	0.612754	0.484975	0.302126	0.709013	0.527012	0.302126
	Oscillibacter	0.0174714	-0.225396	0.323221	0.0771517	0.282599	0.154303	-0.308607	-0.308607	-0.387224	0.154303	0.194618	0.0174714	-0.0771517	0.954824	0.459057	0.281383	0.802187	0.349518	0.614737	0.304937	0.304937	0.191147	0.614737	0.524035	0.954824	0.802187
	Parabacteroides	0.316228	0.395175	0.254739	0.387896	0.113666	0.0775791	0.465475	0.465475	-0.442593	0.0775791	0.249681	-0.202034	0.310316	0.292518	0.181406	0.400955	0.190312	0.71158	0.801111	0.108947	0.108947	0.129897	0.801111	0.410689	0.508019	0.302126
	Parasutterella	-0.592105	-0.203117	-0.346491	-0.0387358	-0.28377	0.232415	-0.348622	-0.348622	0.247564	0.232415	-0.202163	0.0526316	-0.0387358	0.0330044	0.505699	0.246134	0.90002	0.347437	0.444806	0.243046	0.243046	0.414799	0.444806	0.507742	0.864411	0.90002
	Pediococcus	0.402778	-0.16999	0.402778	-0.122663	0.323498	-0.122663	-0.122663	-0.122663	0.442912	-0.122663	0.170716	-0.180556	-0.122663	0.172392	0.578746	0.172392	0.689732	0.280946	0.689732	0.689732	0.689732	0.129588	0.689732	0.577101	0.554995	0.689732
	Peptostreptococcus	0.248382	-0.0689577	-0.279429	-0.35255	-0.0229574	-0.117517	0.313378	0.313378	-0.59406	-0.117517	0.272589	-0.332654	0.470067	0.41321	0.82288	0.35518	0.237413	0.940658	0.702203	0.297127	0.297127	0.0322854	0.702203	0.367569	0.266759	0.105036
	Phascolarctobacterium	0.133646	0.224581	-0.277983	-0.188853	0.0587985	0.472131	0.330492	0.330492	0.141496	0.472131	-0.427106	0.598734	-0.188853	0.663362	0.460726	0.35778	0.536635	0.84868	0.10331	0.27007	0.27007	0.644729	0.10331	0.145498	0.0306128	0.536635
	Prevotella	-0.166436	0.347719	0.0788382	0.464187	0	0.386823	0.154729	0.154729	-0.575455	0.386823	-0.400403	0.148917	0	0.586824	0.244351	0.797942	0.110061	1	0.191647	0.61375	0.61375	0.0396107	0.191647	0.175176	0.627288	1
	Roseburia	0.0349428	-0.0404557	0.157243	0	0.0113039	0.385758	-0.154303	-0.154303	-0.0612873	0.385758	0.476478	0.0960928	0.0771517	0.909772	0.895602	0.607929	1	0.970763	0.192978	0.614737	0.614737	0.842346	0.192978	0.0997384	0.754828	0.802187
	Ruminococcus	-0.288278	0.101139	-0.165978	-0.0771517	0.0734756	0.308607	-0.231455	-0.231455	0.153218	0.308607	0.107375	-0.0174714	-0.46291	0.339495	0.742335	0.587869	0.802187	0.811456	0.304937	0.446742	0.446742	0.617258	0.304937	0.726977	0.954824	0.111173
	Salmonella	0	-0.33334	-0.420648	-0.285774	0.0448611	0.326599	0.244949	0.244949	-0.0339043	0.326599	-0.262782	0.53621	0.0816497	1	0.265714	0.15235	0.343895	0.884298	0.276094	0.419904	0.419904	0.912444	0.276094	0.385724	0.0588916	0.790878
	Slackia	-0.180556	-0.128641	-0.180556	-0.122663	0.206679	-0.122663	-0.122663	-0.122663	0.425195	-0.122663	-0.277413	-0.180556	-0.122663	0.554995	0.675338	0.554995	0.689732	0.498101	0.689732	0.689732	0.689732	0.147504	0.689732	0.358808	0.554995	0.689732
	Streptococcus	0.0174714	-0.00866907	0.445521	0.231455	0.503026	0.0771517	-0.308607	-0.308607	0.0612873	0.0771517	-0.456345	0.0611499	-0.385758	0.954824	0.977577	0.127078	0.446742	0.0797389	0.802187	0.304937	0.304937	0.842346	0.802187	0.117011	0.842695	0.192978
	Subdoligranulum	-0.235864	0.346763	0.314485	0.46291	0.152603	0.0771517	-0.231455	-0.231455	-0.175504	0.0771517	-0.0268438	-0.200921	0.385758	0.437882	0.245739	0.295332	0.111173	0.618688	0.802187	0.446742	0.446742	0.566298	0.802187	0.930633	0.510408	0.192978
	Succiniclasticum	-0.180556	-0.00459432	-0.180556	-0.122663	-0.197693	-0.122663	-0.122663	-0.122663	0.186023	-0.122663	0.320092	-0.180556	-0.122663	0.554995	0.988115	0.554995	0.689732	0.517366	0.689732	0.689732	0.689732	0.542867	0.689732	0.286334	0.554995	0.689732
	Sutterella	-0.0379869	0.367547	-0.370372	-0.251618	-0.448537	-0.251618	0.167745	0.167745	0.272562	-0.251618	-0.31371	0.142451	-0.251618	0.901944	0.216644	0.212861	0.406947	0.124217	0.406947	0.583843	0.583843	0.367617	0.406947	0.296589	0.642475	0.406947
	uncultured	-0.262071	0.450792	-0.0174714	0.308607	0.0734756	0.46291	0	0	-0.0529299	0.46291	-0.516744	0.471728	-0.154303	0.387057	0.122106	0.954824	0.304937	0.811456	0.111173	1	1	0.863649	0.111173	0.0705826	0.103646	0.614737
	Veillonella	-0.131036	-0.216727	0.235864	0.231455	0.282599	0.385758	-0.231455	-0.231455	-0.078002	0.385758	-0.114086	-0.00873571	-0.385758	0.669599	0.476956	0.437882	0.446742	0.349518	0.192978	0.446742	0.446742	0.800047	0.192978	0.710554	0.977404	0.192978

## Sheet: Supplementary Table 9
	Spearman correlations between bacterial and fungal taxa at baseline, responders (to infliximab)
		Spearman correlation		p value
	Bacterial genera	Candida	Saccharomyces	Candida	Saccharomyces
	Akkermansia	0.153897	0.894427	0.804829	0.0405193
	Alistipes	-0.205196	-0.447214	0.740582	0.450185
	Anaerostipes	0	-0.802955	1	0.101838
	Bacteroides	0.359092	-0.67082	0.552815	0.21517
	Barnesiella	-0.205196	-0.447214	0.740582	0.450185
	Bifidobacterium	-0.0512989	0.111803	0.934713	0.857945
	Blautia	0.872082	0.447214	0.0538542	0.450185
	Butyrivibrio	0.344124	-0.125	0.570656	0.84126
	Clostridium	0.0512989	-0.111803	0.934713	0.857945
	Collinsella	0.46169	-0.111803	0.433766	0.857945
	Coprococcus	0.872082	-0.447214	0.0538542	0.450185
	Dialister	-0.102598	0.111803	0.869598	0.857945
	Dorea	0.666886	0.447214	0.218894	0.450185
	Enterobacter	-0.564288	-0.447214	0.321723	0.450185
	Enterococcus	-0.564288	-0.111803	0.321723	0.857945
	Faecalibacterium	0.564288	0.111803	0.321723	0.857945
	Flavonifractor	-0.666886	0.447214	0.218894	0.450185
	IncertaeSedis	0.205196	-0.447214	0.740582	0.450185
	Klebsiella	-0.544107	0.395285	0.343111	0.51014
	Lachnospira	0.564288	-0.111803	0.321723	0.857945
	Lactobacillus	0.342105	-0.28677	0.57307	0.639942
	Lactococcus	0.917663	0.125	0.0280085	0.84126
	Morganella	0.0263158	0.573539	0.966498	0.312036
	Parabacteroides	0.153897	-0.67082	0.804829	0.21517
	Pediococcus	-0.344124	-0.625	0.570656	0.259597
	Prevotella	-0.564288	-0.67082	0.321723	0.21517
	Rhodococcus	-0.789474	-0.516185	0.112222	0.373253
	Roseburia	-0.872082	-0.447214	0.0538542	0.450185
	Ruminococcus	0.359092	-0.67082	0.552815	0.21517
	Streptococcus	0.820783	-0.111803	0.088587	0.857945
	Subdoligranulum	0.615587	-0.33541	0.268998	0.581091
	Sutterella	-0.102598	0.111803	0.869598	0.857945
	uncultured	0.102598	0.111803	0.869598	0.857945
	Veillonella	0.102598	0.111803	0.869598	0.857945
